# Supplementary material for: IL-1β and TNFα Differentially Influence NF-κB Activity and FasL-Induced Apoptosis in Primary Murine Hepatocytes During LPS-Induced Inflammation
Source: Front Physiol. 2019 Feb 20;10:117. doi: 10.3389/fphys.2019.00117 (PMC6391654; doi:10.3389/fphys.2019.00117)
Supplement: Supplementary file 1 [file Data_Sheet_1.XLSX]

## Sheet: Gene Expression Data
Il1b-stimulated Hepatocytes																	Tnfa-stimulated Hepatocytes
A20	official full name:					tumor necrosis factor, alpha-induced protein 3		FLIPs	official full name:					CASP8 and FADD-like apoptosis regulator, short splice version			A20	official full name:					tumor necrosis factor, alpha-induced protein 3		FLIPs	official full name:					CASP8 and FADD-like apoptosis regulator, short splice version
Tnfaip3	NCBI gene ID:					21929		Cflar	NCBI gene ID:					12633			Tnfaip3	NCBI gene ID:					21929		Cflar	NCBI gene ID:					12633
	Applied Biosystems Assay:					Mm00437121_m1			Applied Biosystems Assay:					Mm01261658_g1				Applied Biosystems Assay:					Mm00437121_m1			Applied Biosystems Assay:					Mm01261658_g1
	time [h]	1	4	6	18	30			time [h]	1	4	6	18	30				time [h]	1	4	6	18	30			time [h]	1	4	6	18	30
	Mean	4.12	1.8676	2.8234	2.8175	2.989			Mean	0.027131	-0.14888	0.4281	0.58843	0.70597				Mean	3.0653	1.7546	1.6124	2.1307	2.2935			Mean	-0.01448	0.16846	0.22837	0.5191	0.359
	Std	0.31762	0.40479	0.58828	0.71393	0.57659			Std	0.33288	0.29508	0.46749	0.38109	0.56109				Std	0.15163	0.25073	0.19373	0.79984	1.0551			Std	0.38731	0.46506	0.63373	0.29802	0.56139
	pVal	1.3924e-19	6.6308e-12	2.447e-12	5.8703e-11	6.6721e-13			pVal	0.78418	0.10491	0.0053164	4.844e-05	0.00036612				pVal	9.1616e-22	1.3568e-14	1.6974e-15	2.8497e-08	5.1164e-07			pVal	0.89919	0.22618	0.22535	1.3861e-05	0.039265
A2m	official full name:					alpha-2-macroglobulin		Fas	official full name:					Fas (TNF receptor superfamily member 6)			A2m	official full name:					alpha-2-macroglobulin		Fas	official full name:					Fas (TNF receptor superfamily member 6)
	NCBI gene ID:					232345			NCBI gene ID:					14102				NCBI gene ID:					232345			NCBI gene ID:					14102
	Applied Biosystems Assay:					Mm00558642_m1			Applied Biosystems Assay:					Mm01204974_m1				Applied Biosystems Assay:					Mm00558642_m1			Applied Biosystems Assay:					Mm01204974_m1
	time [h]	1	4	6	18	30			time [h]	1	4	6	18	30				time [h]	1	4	6	18	30			time [h]	1	4	6	18	30
	Mean	-0.56596	-0.63879	0.78336	0.68119	0.17498			Mean	1.1146	0.75632	1.6246	1.3496	1.69				Mean	0.24567	0.56916	0.34862	1.0885	0.51875			Mean	0.94207	0.7518	0.77848	1.2032	1.3626
	Std	1.8941	2.2773	1.8051	1.3898	1.1244			Std	0.40258	0.38484	0.64381	0.45861	0.69285				Std	1.2505	0.94355	1.1446	1.3472	1.8221			Std	0.2939	0.38975	0.49249	0.50353	0.60004
	pVal	0.31246	0.33511	0.14895	0.10824	0.60154			pVal	4.5069e-08	5.7163e-06	8.8908e-08	1.3883e-08	1.3684e-07				pVal	0.50852	0.056623	0.3115	0.012276	0.3356			pVal	1.2294e-08	7.0586e-06	5.3085e-05	2.5912e-07	4.3079e-07
Apaf1	official full name:					apoptotic peptidase activating factor 1		FasL	official full name:					Fas ligand (TNF superfamily, member 6)			Apaf1	official full name:					apoptotic peptidase activating factor 1		FasL	official full name:					Fas ligand (TNF superfamily, member 6)
	NCBI gene ID:					11783			NCBI gene ID:					14103				NCBI gene ID:					11783			NCBI gene ID:					14103
	Applied Biosystems Assay:					Mm01223702_m1			Applied Biosystems Assay:					Mm00438864_m1				Applied Biosystems Assay:					Mm01223702_m1			Applied Biosystems Assay:					Mm00438864_m1
	time [h]	1	4	6	18	30			time [h]	1	4	6	18	30				time [h]	1	4	6	18	30			time [h]	1	4	6	18	30
	Mean	0.16966	0.57599	1.0101	0.6438	0.92243			Mean	NaN	NaN	NaN	NaN	NaN				Mean	0.29361	0.57678	0.51333	0.69182	0.70444			Mean	NaN	NaN	NaN	NaN	NaN
	Std	0.33383	0.25655	0.65047	0.32095	0.22046			Std	NaN	NaN	NaN	NaN	NaN				Std	0.43433	0.44131	0.58144	0.31695	0.44245			Std	NaN	NaN	NaN	NaN	NaN
	pVal	0.11165	1.2945e-06	4.3037e-05	3.583e-06	1.7768e-10			pVal	NaN	NaN	NaN	NaN	NaN				pVal	0.03481	0.00033114	0.0071546	1.1964e-06	4.0727e-05			pVal	NaN	NaN	NaN	NaN	NaN
Bad	official full name:					BCL2-associated agonist of cell death		Gadd45	official full name:					growth arrest and DNA-damage-inducible 45 alpha			Bad	official full name:					BCL2-associated agonist of cell death		Gadd45	official full name:					growth arrest and DNA-damage-inducible 45 alpha
	NCBI gene ID:					12015			NCBI gene ID:					13197				NCBI gene ID:					12015			NCBI gene ID:					13197
	Applied Biosystems Assay:					Mm00432042_m1			Applied Biosystems Assay:					Mm00432802_m1				Applied Biosystems Assay:					Mm00432042_m1			Applied Biosystems Assay:					Mm00432802_m1
	time [h]	1	4	6	18	30			time [h]	1	4	6	18	30				time [h]	1	4	6	18	30			time [h]	1	4	6	18	30
	Mean	-0.55859	-0.48496	0.38274	0.24549	0.45008			Mean	-0.65295	0.14611	0.84741	1.3514	1.6728				Mean	-0.11999	-0.28391	-0.21758	0.082076	0.16118			Mean	-0.094426	0.38953	0.67567	1.1328	1.1954
	Std	0.32716	0.67025	0.71605	0.41259	0.78869			Std	0.7255	0.69062	0.68198	0.63221	0.80737				Std	0.47589	0.48181	0.64092	0.61861	0.60105			Std	0.68662	0.80682	0.40362	0.45755	0.91646
	pVal	4.6134e-05	0.02402	0.084275	0.069064	0.065653			pVal	0.0060805	0.47527	0.0004501	8.1539e-07	1.1088e-06				pVal	0.41498	0.066574	0.264	0.6584	0.37652			pVal	0.64128	0.11173	2.7431e-05	1.3603e-07	0.00025782
Bak	official full name:					BCL2-antagonist/killer 1		Hsp70	official full name:					heat shock protein 1B			Bak	official full name:					BCL2-antagonist/killer 1		Hsp70	official full name:					heat shock protein 1B
	NCBI gene ID:					12018		Hspa1b	NCBI gene ID:					15511				NCBI gene ID:					12018		Hspa1b	NCBI gene ID:					15511
	Applied Biosystems Assay:					Mm00432045_m1			Applied Biosystems Assay:									Applied Biosystems Assay:					Mm00432045_m1			Applied Biosystems Assay:
	time [h]	1	4	6	18	30			time [h]	1	4	6	18	30				time [h]	1	4	6	18	30			time [h]	1	4	6	18	30
	Mean	-0.30168	0.28957	0.4157	0.30114	0.44291			Mean	0.17154	-0.34729	-0.035065	-0.39577	-0.26243				Mean	-0.16227	0.26732	0.14636	0.31864	0.37815			Mean	-0.13899	-0.27911	-0.4366	-0.33465	-0.28453
	Std	0.38069	0.29407	0.28992	0.24263	0.16641			Std	0.2644	0.46568	0.29615	0.29408	0.41949				Std	0.24718	0.21566	0.24846	0.26237	0.26466			Std	0.3599	0.54997	0.73122	0.31837	0.24217
	pVal	0.017689	0.0059173	0.00025898	0.0014004	1.2e-06			pVal	0.051146	0.020385	0.70283	0.00034405	0.048229				pVal	0.0604	0.0018506	0.088618	0.0014377	0.00032279			pVal	0.21265	0.098028	0.052897	0.0027195	0.0015437
Bax	official full name:					BCL2-associated X protein		JNK1	official full name:					mitogen-activated protein kinase 8			Bax	official full name:					BCL2-associated X protein		JNK1	official full name:					mitogen-activated protein kinase 8
	NCBI gene ID:					12028		Mapk8	NCBI gene ID:					26419				NCBI gene ID:					12028		Mapk8	NCBI gene ID:					26419
	Applied Biosystems Assay:					Mm00432051_m1		Jkamp1	Applied Biosystems Assay:					Mm01290228_m1				Applied Biosystems Assay:					Mm00432051_m1		Jkamp1	Applied Biosystems Assay:					Mm01290228_m1
	time [h]	1	4	6	18	30			time [h]	1	4	6	18	30				time [h]	1	4	6	18	30			time [h]	1	4	6	18	30
	Mean	0.13444	0.21763	0.57651	0.60981	0.66875			Mean	0.013888	-0.0038361	0.873	0.18009	0.20307				Mean	0.33561	0.099434	0.20622	0.36736	0.30198			Mean	0.67009	-0.064649	-0.11195	0.46172	0.24296
	Std	0.22094	0.19129	0.26729	0.28861	0.42756			Std	0.70396	0.96665	1.1658	0.40105	0.82322				Std	0.23951	0.31666	0.13402	0.18519	0.29634			Std	0.36105	0.48748	0.2895	1.0683	0.81287
	pVal	0.099411	0.006478	3.9645e-06	4.0556e-06	6.678e-05			pVal	0.94633	0.98912	0.017497	0.14905	0.40272				pVal	0.00066328	0.33691	0.0026057	4.9163e-05	0.0054515			pVal	8.0057e-06	0.65696	0.22761	0.1488	0.31296
Bcl2	official full name:					B cell leukemia/lymphoma 2		JNK2	official full name:					mitogen-activated protein kinase 9			Bcl2	official full name:					B cell leukemia/lymphoma 2		JNK2	official full name:					mitogen-activated protein kinase 9
	NCBI gene ID:					12043		Mapk9	NCBI gene ID:					26420				NCBI gene ID:					12043		Mapk9	NCBI gene ID:					26420
	Applied Biosystems Assay:					Mm00477631_m1			Applied Biosystems Assay:					Mm00444239_m1				Applied Biosystems Assay:					Mm00477631_m1			Applied Biosystems Assay:					Mm00444239_m1
	time [h]	1	4	6	18	30			time [h]	1	4	6	18	30				time [h]	1	4	6	18	30			time [h]	1	4	6	18	30
	Mean	-0.32156	-1.5964	-0.77152	-1.0959	-1.4331			Mean	-0.19861	-0.13679	0.36867	0.11903	0.33704				Mean	0.16998	-0.90615	-0.84301	-1.1175	-0.96256			Mean	-0.11417	-0.069098	0.10222	0.1037	-0.054848
	Std	0.50762	0.90421	1.0069	0.55504	0.45273			Std	0.18595	0.18688	0.21935	0.29677	0.3786				Std	0.54435	0.77765	0.21589	0.5399	0.55731			Std	0.17517	0.22925	0.346	0.28925	0.35973
	pVal	0.062144	1.1985e-05	0.017736	6.0893e-06	1.4458e-08			pVal	0.0021511	0.02459	2.0796e-05	0.1838	0.0063085				pVal	0.33363	0.0010729	5.5059e-08	3.5451e-06	3.069e-05			pVal	0.043567	0.31861	0.31975	0.23295	0.6035
Bcl2A1	official full name:					B cell leukemia/lymphoma 2 related protein A1a		Mcl1	official full name:					myeloid cell leukemia sequence 1			Bcl2A1	official full name:					B cell leukemia/lymphoma 2 related protein A1a		Mcl1	official full name:					myeloid cell leukemia sequence 1
	NCBI gene ID:					12044			NCBI gene ID:					17210				NCBI gene ID:					12044			NCBI gene ID:					17210
	Applied Biosystems Assay:					Mm03646861_mH			Applied Biosystems Assay:					Mm00725832_s1				Applied Biosystems Assay:					Mm03646861_mH			Applied Biosystems Assay:					Mm00725832_s1
	time [h]	1	4	6	18	30			time [h]	1	4	6	18	30				time [h]	1	4	6	18	30			time [h]	1	4	6	18	30
	Mean	0.64623	0.8291	2.0846	1.2903	2.5725			Mean	-0.33183	-0.12568	0.74979	0.43481	0.48665				Mean	2.0481	1.9222	1.0927	1.684	1.6103			Mean	0.08749	-0.048502	0.11703	0.43514	0.36659
	Std	0.6831	1.5644	1.2564	0.96379	1.064			Std	0.49059	0.35903	0.59291	0.36179	0.48399				Std	0.83435	0.52449	0.45943	0.85418	0.43444			Std	0.33906	0.37729	0.38544	0.4666	0.46781
	pVal	0.017309	0.094937	4.2263e-05	0.00064738	5.0852e-07			pVal	0.035237	0.2698	0.00041882	0.0010186	0.0033291				pVal	9.3166e-07	4.1565e-08	3.4813e-05	1.4489e-05	1.6271e-07			pVal	0.41624	0.67874	0.33195	0.0058404	0.017094
Bclw	official full name:					BCL2-like 2		MyD88	official full name:					myeloid differentiation primary response gene 88			Bclw	official full name:					BCL2-like 2		MyD88	official full name:					myeloid differentiation primary response gene 88
Bcl2l2	NCBI gene ID:					12050			NCBI gene ID:					17874			Bcl2l2	NCBI gene ID:					12050			NCBI gene ID:					17874
	Applied Biosystems Assay:					Mm03053297_s1			Applied Biosystems Assay:					Mm00440338_m1				Applied Biosystems Assay:					Mm03053297_s1			Applied Biosystems Assay:					Mm00440338_m1
	time [h]	1	4	6	18	30			time [h]	1	4	6	18	30				time [h]	1	4	6	18	30			time [h]	1	4	6	18	30
	Mean	0.056386	0.076953	0.76979	0.77897	1.034			Mean	0.82016	0.80616	1.1968	1.0541	1.359				Mean	0.35432	0.075263	0.2485	0.61497	0.67756			Mean	0.61136	0.77326	0.79371	0.75045	0.83416
	Std	0.57152	0.67713	0.93503	0.46332	0.5723			Std	0.56453	0.30108	0.63086	0.23239	0.44173				Std	0.60227	0.55863	0.42129	0.35276	0.56422			Std	0.26631	0.14477	0.33935	0.261	0.4835
	pVal	0.73918	0.6995	0.010288	2.1362e-05	7.6138e-06			pVal	8.9556e-05	5.4273e-08	3.5628e-06	2.2665e-11	4.1268e-09				pVal	0.058396	0.65017	0.063001	1.8773e-05	0.00065303			pVal	6.1284e-07	1.0953e-11	3.2394e-07	2.4442e-08	1.3258e-05
Bclxl	official full name:					BCL2-like 1		Nfkbia	official full name:					nuclear factor of kappa light polypeptide gene enhancer in B cells inhibitor, alpha			Bclxl	official full name:					BCL2-like 1		Nfkbia	official full name:					nuclear factor of kappa light polypeptide gene enhancer in B cells inhibitor, alpha
Bcl2l1	NCBI gene ID:					12048			NCBI gene ID:					18035			Bcl2l1	NCBI gene ID:					12048			NCBI gene ID:					18035
	Applied Biosystems Assay:					Mm00437783_m1			Applied Biosystems Assay:					Mm00477800_g1				Applied Biosystems Assay:					Mm00437783_m1			Applied Biosystems Assay:					Mm00477800_g1
	time [h]	1	4	6	18	30			time [h]	1	4	6	18	30				time [h]	1	4	6	18	30			time [h]	1	4	6	18	30
	Mean	-0.61836	-0.76367	-0.3001	-0.025139	0.010399			Mean	3.3088	1.6658	2.4089	2.3951	2.6996				Mean	-0.3365	-0.62569	-0.43018	-0.12838	-0.17734			Mean	2.7177	2.1443	2.1107	2.3424	2.4564
	Std	0.32643	0.053008	0.19124	0.22556	0.15479			Std	0.43475	0.41988	0.51232	0.38565	0.43964				Std	0.22642	0.19367	0.25126	0.26495	0.50468			Std	0.22325	0.26843	0.28928	0.29077	0.43125
	pVal	3.4549e-06	1.2067e-18	4.3217e-05	0.70588	0.82374			pVal	8.1236e-16	5.8441e-11	3.1034e-12	3.0529e-14	3.428e-14				pVal	7.2588e-05	1.922e-09	1.3443e-05	0.11091	0.2348			pVal	4.2535e-19	5.4216e-16	2.4102e-15	4.2118e-16	1.27e-13
Bid	official full name:					BH3 interacting domain death agonist		Nfkbiz	official full name:					nuclear factor of kappa light polypeptide gene enhancer in B cells inhibitor, zeta			Bid	official full name:					BH3 interacting domain death agonist		Nfkbiz	official full name:					nuclear factor of kappa light polypeptide gene enhancer in B cells inhibitor, zeta
	NCBI gene ID:					12122			NCBI gene ID:					80859				NCBI gene ID:					12122			NCBI gene ID:					80859
	Applied Biosystems Assay:					Mm00432073_m1			Applied Biosystems Assay:					Mm00600522_m1				Applied Biosystems Assay:					Mm00432073_m1			Applied Biosystems Assay:					Mm00600522_m1
	time [h]	1	4	6	18	30			time [h]	1	4	6	18	30				time [h]	1	4	6	18	30			time [h]	1	4	6	18	30
	Mean	0.5528	1.9087	1.7435	1.7359	1.7212			Mean	5.955	1.3904	3.1379	1.9429	2.1174				Mean	0.5583	1.4594	1.2925	1.3629	1.3013			Mean	1.471	-0.12661	-0.18331	0.76534	0.77141
	Std	0.58895	0.22013	0.58414	0.33218	0.40897			Std	0.40322	0.45135	0.92323	1.109	1.5391				Std	0.32447	0.26945	0.16866	0.39251	0.56629			Std	0.4615	0.48533	0.54542	1.1901	1.1147
	pVal	0.004207	1.4099e-16	4.7728e-09	6.0444e-13	2.0751e-11			pVal	1.0735e-20	4.6863e-09	6.3355e-10	8.9007e-06	0.00013806				pVal	1.3514e-05	3.9372e-13	2.1261e-15	4.9612e-10	2.3923e-07			pVal	2.6828e-09	0.38666	0.26497	0.03744	0.026539
Bmf	official full name:					BCL2 modifying factor		Noxa	official full name:					phorbol-12-myristate-13-acetate-induced protein 1			Bmf	official full name:					BCL2 modifying factor		Noxa	official full name:					phorbol-12-myristate-13-acetate-induced protein 1
	NCBI gene ID:					171543		Pmaip1	NCBI gene ID:					58801				NCBI gene ID:					171543		Pmaip1	NCBI gene ID:					58801
	Applied Biosystems Assay:					Mm00506773_m1			Applied Biosystems Assay:					Mm00451763_m1				Applied Biosystems Assay:					Mm00506773_m1			Applied Biosystems Assay:					Mm00451763_m1
	time [h]	1	4	6	18	30			time [h]	1	4	6	18	30				time [h]	1	4	6	18	30			time [h]	1	4	6	18	30
	Mean	-1.6567	-0.8262	-0.51894	-0.77203	-1.3174			Mean	0.17651	1.476	2.1197	3.0446	3.8286				Mean	-0.64017	-1.7108	-1.1848	-0.33966	-1.1325			Mean	0.1675	0.66312	0.28485	1.4099	2.3002
	Std	0.69095	0.96601	1.2697	0.80414	0.83908			Std	0.72816	0.47759	1.46	1.7858	2.3355				Std	0.74671	0.62145	0.60346	0.95434	1.2792			Std	0.75528	0.72496	0.48402	1.5366	1.3888
	pVal	2.3443e-05	0.030035	0.23456	0.025062	0.00070892			pVal	0.43174	1.6969e-08	8.7897e-05	1.3003e-05	1.9862e-05				pVal	0.04971	9.2192e-06	0.00045883	0.34217	0.015634			pVal	0.46967	0.0071483	0.083651	0.0051807	1.9931e-05
Bok	official full name:					BCL2-related ovarian killer		Puma	official full name:					BCL2 binding component 3			Bok	official full name:					BCL2-related ovarian killer		Puma	official full name:					BCL2 binding component 3
	NCBI gene ID:					51800		Bbc3	NCBI gene ID:					170770				NCBI gene ID:					51800		Bbc3	NCBI gene ID:					170770
	Applied Biosystems Assay:					Mm00479422_m1			Applied Biosystems Assay:					Mm00519268_m1				Applied Biosystems Assay:					Mm00479422_m1			Applied Biosystems Assay:					Mm00519268_m1
	time [h]	1	4	6	18	30			time [h]	1	4	6	18	30				time [h]	1	4	6	18	30			time [h]	1	4	6	18	30
	Mean	-0.14875	-0.20388	0.1102	-0.5797	-0.35216			Mean	-0.41898	0.32597	0.63929	0.68976	1.2147				Mean	0.21883	0.29709	0.13355	0.16426	0.10626			Mean	0.17884	0.61447	0.49799	0.63389	0.84556
	Std	0.14077	0.559	0.7087	0.58834	0.22988			Std	0.58942	0.44228	0.9098	0.6801	0.66049				Std	0.37044	0.76797	0.70546	0.89343	1.0447			Std	0.6916	0.60804	0.57639	0.4133	0.60586
	pVal	0.0087947	0.22455	0.59585	0.0031635	0.00012441			pVal	0.023705	0.020483	0.024362	0.0023678	4.9609e-06				pVal	0.061841	0.19511	0.51929	0.52949	0.7264			pVal	0.37926	0.0024741	0.0076594	5.156e-05	0.00012755
COX2	official full name:					prostaglandin-endoperoxide synthase 2		Ripk1	official full name:					receptor (TNFRSF)-interacting serine-threonine kinase 1			COX2	official full name:					prostaglandin-endoperoxide synthase 2		Ripk1	official full name:					receptor (TNFRSF)-interacting serine-threonine kinase 1
Ptgs2	NCBI gene ID:					19225			NCBI gene ID:					19766			Ptgs2	NCBI gene ID:					19225			NCBI gene ID:					19766
	Applied Biosystems Assay:					Mm00478374_m1			Applied Biosystems Assay:					Mm00436354_m1				Applied Biosystems Assay:					Mm00478374_m1			Applied Biosystems Assay:					Mm00436354_m1
	time [h]	1	4	6	18	30			time [h]	1	4	6	18	30				time [h]	1	4	6	18	30			time [h]	1	4	6	18	30
	Mean	3.2441	0.98749	2.7716	1.2613	1.2077			Mean	-0.14135	0.20123	0.58982	0.30215	0.41865				Mean	1.3576	0.27616	0.64535	1.7946	0.71764			Mean	-0.10975	0.01615	0.076073	0.26831	0.14303
	Std	0.88585	1.2129	1.4505	1.2433	2.4456			Std	0.22451	0.21723	0.30728	0.15503	0.30749				Std	0.44839	1.5202	0.76785	1.74	1.0035			Std	0.1367	0.3517	0.47325	0.25592	0.38161
	pVal	2.2653e-09	0.017964	6.4553e-06	0.0043711	0.10782			pVal	0.064953	0.010146	6.01e-06	3.2909e-05	0.00029194				pVal	2.7324e-06	0.55603	0.027549	0.0028321	0.040987			pVal	0.045228	0.87992	0.59006	0.0035218	0.22376
Casp3	official full name:					caspase 3		Ripk2	official full name:					receptor (TNFRSF)-interacting serine-threonine kinase 2			Casp3	official full name:					caspase 3		Ripk2	official full name:					receptor (TNFRSF)-interacting serine-threonine kinase 2
	NCBI gene ID:					12367			NCBI gene ID:					192656				NCBI gene ID:					12367			NCBI gene ID:					192656
	Applied Biosystems Assay:					Mm00437838_m1			Applied Biosystems Assay:					Mm00446816_m1				Applied Biosystems Assay:					Mm00437838_m1			Applied Biosystems Assay:					Mm00446816_m1
	time [h]	1	4	6	18	30			time [h]	1	4	6	18	30				time [h]	1	4	6	18	30			time [h]	1	4	6	18	30
	Mean	-0.0004818	0.23875	0.59977	0.48347	0.62813			Mean	3.6775	3.4493	3.1967	2.009	1.9083				Mean	0.11445	-0.13555	-0.051444	0.31121	0.35094			Mean	2.5434	2.4014	1.6302	1.2597	1.1731
	Std	0.24538	0.23033	0.30809	0.31736	0.53513			Std	0.5934	0.49854	0.90065	0.74934	0.84794				Std	0.1555	0.28989	0.34213	0.39099	0.38608			Std	0.67007	0.45359	0.54333	0.82354	0.73359
	pVal	0.99533	0.0065078	7.7918e-06	0.00012506	0.00088088			pVal	4.0336e-14	7.5492e-15	3.4776e-10	3.0985e-08	3.6938e-07				pVal	0.075585	0.15953	0.63289	0.01736	0.007902			pVal	1.4194e-10	9.0379e-13	7.4614e-09	5.123e-05	3.2517e-05
Casp8	official full name:					caspase 8		Ripk3	official full name:					receptor (TNFRSF)-interacting serine-threonine kinase 3			Casp8	official full name:					caspase 8		Ripk3	official full name:					receptor (TNFRSF)-interacting serine-threonine kinase 3
	NCBI gene ID:					12370			NCBI gene ID:					56532				NCBI gene ID:					12370			NCBI gene ID:					56532
	Applied Biosystems Assay:					Mm00802247_m1			Applied Biosystems Assay:					Mm01319233_g1				Applied Biosystems Assay:					Mm00802247_m1			Applied Biosystems Assay:					Mm01319233_g1
	time [h]	1	4	6	18	30			time [h]	1	4	6	18	30				time [h]	1	4	6	18	30			time [h]	1	4	6	18	30
	Mean	-0.2546	0.083314	0.37791	0.010016	0.13237			Mean	0.066012	-0.36543	1.0535	0.71953	1.0641				Mean	0.031017	0.057612	0.063004	0.11089	0.1272			Mean	0.37172	-0.22705	-0.29903	0.58699	0.57777
	Std	0.40228	0.29335	0.37521	0.2521	0.22872			Std	0.4037	0.96373	1.2036	0.77513	1.1865				Std	0.25206	0.29414	0.16177	0.13723	0.36197			Std	0.82643	0.98165	0.89406	0.97665	0.78719
	pVal	0.043322	0.3513	0.0028715	0.89645	0.073403			pVal	0.60542	0.20663	0.0070085	0.0051987	0.005965				pVal	0.68751	0.51758	0.24343	0.027425	0.24544			pVal	0.13976	0.43436	0.26418	0.052345	0.021606
Casp9	official full name:					caspase 9		Socs3	official full name:					suppressor of cytokine signaling 3			Casp9	official full name:					caspase 9		Socs3	official full name:					suppressor of cytokine signaling 3
	NCBI gene ID:					12371			NCBI gene ID:					12702				NCBI gene ID:					12371			NCBI gene ID:					12702
	Applied Biosystems Assay:					Mm00516563_m1			Applied Biosystems Assay:					Mm00545913_s1				Applied Biosystems Assay:					Mm00516563_m1			Applied Biosystems Assay:					Mm00545913_s1
	time [h]	1	4	6	18	30			time [h]	1	4	6	18	30				time [h]	1	4	6	18	30			time [h]	1	4	6	18	30
	Mean	-0.47783	-0.27253	0.4485	0.12278	0.27454			Mean	0.58783	-0.60754	0.49119	0.24679	0.22831				Mean	-0.017049	-0.23086	-0.028292	0.29186	0.063537			Mean	-0.196	-1.0763	-0.7886	0.017091	-0.2279
	Std	0.32255	0.50269	0.67243	0.41709	0.29733			Std	0.95077	0.57036	1.0207	0.62796	1.0296				Std	0.2603	0.43461	0.34131	0.37775	0.31301			Std	0.26422	0.49007	0.5653	0.96132	0.39363
	pVal	9.855e-05	0.078085	0.032428	0.3278	0.0065176			pVal	0.047139	0.0022664	0.11367	0.20249	0.45337				pVal	0.83227	0.085602	0.78302	0.017186	0.50546			pVal	0.04782	1.0543e-06	0.00019883	0.9518	0.083007
Ctsb	official full name:					cathepsin B		Survivin	official full name:					baculoviral IAP repeat-containing 5			Ctsb	official full name:					cathepsin B		Survivin	official full name:					baculoviral IAP repeat-containing 5
	NCBI gene ID:					13030		Birc5	NCBI gene ID:					11799				NCBI gene ID:					13030		Birc5	NCBI gene ID:					11799
	Applied Biosystems Assay:					Mm01310506_m1			Applied Biosystems Assay:					Mm00599749_m1				Applied Biosystems Assay:					Mm01310506_m1			Applied Biosystems Assay:					Mm00599749_m1
	time [h]	1	4	6	18	30			time [h]	1	4	6	18	30				time [h]	1	4	6	18	30			time [h]	1	4	6	18	30
	Mean	-0.21496	-0.092983	0.27622	0.88198	1.2096			Mean	-0.3133	-0.77424	0.47166	-0.59704	-0.72279				Mean	-0.13817	-0.26543	-0.037742	0.58726	0.68526			Mean	-0.23425	-0.29532	-0.447	0.033043	-0.28759
	Std	0.27164	0.32888	0.28973	0.43296	0.65033			Std	0.42687	0.57081	0.65718	0.57345	0.59905				Std	0.38649	0.48993	0.53612	0.43479	0.68798			Std	0.74957	0.24231	0.73469	0.65532	1.0777
	pVal	0.028207	0.38487	0.0091049	2.7695e-06	5.6622e-06			pVal	0.02529	0.00021442	0.024172	0.0023165	0.00064572				pVal	0.26202	0.087551	0.81555	0.00031251	0.0031508			pVal	0.29544	0.0017665	0.050445	0.86466	0.36516
Ctsl	official full name:					cathepsin L		Traf6	official full name:					TNF receptor-associated factor 6			Ctsl	official full name:					cathepsin L		Traf6	official full name:					TNF receptor-associated factor 6
	NCBI gene ID:					13039			NCBI gene ID:					22034				NCBI gene ID:					13039			NCBI gene ID:					22034
	Applied Biosystems Assay:					Mm00515597_m1			Applied Biosystems Assay:					Mm00493836_m1				Applied Biosystems Assay:					Mm00515597_m1			Applied Biosystems Assay:					Mm00493836_m1
	time [h]	1	4	6	18	30			time [h]	1	4	6	18	30				time [h]	1	4	6	18	30			time [h]	1	4	6	18	30
	Mean	-0.0094049	-0.032993	0.30293	0.49238	0.79558			Mean	0.32144	0.031491	0.61477	0.54157	0.81351				Mean	0.04213	-0.24016	0.040559	0.37558	0.39282			Mean	0.41481	0.47729	0.40728	0.68525	0.54031
	Std	0.1365	0.241	0.28014	0.14055	0.42093			Std	0.51471	0.34736	0.96061	0.52184	0.50769				Std	0.19267	0.079728	0.24063	0.21454	0.47312			Std	0.44451	0.59141	0.5362	0.33667	0.26474
	pVal	0.89234	0.71464	0.0061644	1.2395e-06	1.1101e-05			pVal	0.048707	0.77167	0.039188	0.0024628	3.7801e-05				pVal	0.59892	0.00094153	0.65311	0.00026665	0.014955			pVal	0.0058949	0.013	0.018925	3.4887e-06	5.9941e-06
Cxcl2	official full name:					chemokine (C-X-C motif) ligand 2		Urokinase	official full name:					plasminogen activator, urokinase			Cxcl2	official full name:					chemokine (C-X-C motif) ligand 2		Urokinase	official full name:					plasminogen activator, urokinase
	NCBI gene ID:					20310		Plau	NCBI gene ID:					18792				NCBI gene ID:					20310		Plau	NCBI gene ID:					18792
	Applied Biosystems Assay:					Mm00436450_m1			Applied Biosystems Assay:					Mm01274460_g1				Applied Biosystems Assay:					Mm00436450_m1			Applied Biosystems Assay:					Mm01274460_g1
	time [h]	1	4	6	18	30			time [h]	1	4	6	18	30				time [h]	1	4	6	18	30			time [h]	1	4	6	18	30
	Mean	10.681	8.3571	10.371	9.3356	8.8629			Mean	2.0233	0.2429	0.39126	-1.096	-0.80547				Mean	8.6375	6.1462	6.1965	6.5942	6.1174			Mean	0.57299	0.14699	-0.38126	-0.53073	-0.85609
	Std	1.5102	1.0733	1.4143	3.0283	3.2981			Std	0.54592	0.2452	0.92595	0.62795	0.85247				Std	1.7937	1.6887	1.4289	1.8143	2.4636			Std	0.71767	0.72668	1.058	0.7808	1.0296
	pVal	4.7122e-15	1.7379e-15	2.7731e-15	3.0745e-09	2.4764e-08			pVal	3.9061e-10	0.015551	0.16439	1.5994e-05	0.0046679				pVal	2.8731e-12	3.184e-10	2.2225e-11	3.0247e-10	8.9363e-08			pVal	0.014731	0.50267	0.22981	0.032954	0.01029
Egf	official full name:					epidermal growth factor		XIAP	official full name:					X-linked inhibitor of apoptosis			Egf	official full name:					epidermal growth factor		XIAP	official full name:					X-linked inhibitor of apoptosis
	NCBI gene ID:					13645			NCBI gene ID:					11798				NCBI gene ID:					13645			NCBI gene ID:					11798
	Applied Biosystems Assay:					Mm01316977_m1			Applied Biosystems Assay:					Mm01311594_mH				Applied Biosystems Assay:					Mm01316977_m1			Applied Biosystems Assay:					Mm01311594_mH
	time [h]	1	4	6	18	30			time [h]	1	4	6	18	30				time [h]	1	4	6	18	30			time [h]	1	4	6	18	30
	Mean	-0.0022735	-0.78368	1.019	-0.41901	0.77623			Mean	-0.062691	-0.24132	-0.05919	-0.072051	0.17014				Mean	-0.090051	-1.1487	-0.5155	0.33104	0.65092			Mean	-0.025684	-0.19907	-0.2292	-0.048027	-0.12945
	Std	1.9115	1.2168	1.2876	0.9102	1.1538			Std	0.27988	0.35932	0.37664	0.41232	0.44832				Std	2.03	0.90542	0.65542	0.84789	1.0305			Std	0.29068	0.45869	0.57844	0.23686	0.32265
	pVal	0.99681	0.054209	0.019927	0.18397	0.047135			pVal	0.44538	0.030546	0.58941	0.54851	0.20051				pVal	0.88216	0.001304	0.049043	0.26581	0.066318			pVal	0.76163	0.14592	0.18169	0.49046	0.17837
Egfr	official full name:					epidermal growth factor receptor		cIAP1	official full name:					baculoviral IAP repeat-containing 2			Egfr	official full name:					epidermal growth factor receptor		cIAP1	official full name:					baculoviral IAP repeat-containing 2
	NCBI gene ID:					13649		Birc2	NCBI gene ID:					11797				NCBI gene ID:					13649		Birc2	NCBI gene ID:					11797
	Applied Biosystems Assay:					Mm00433023_m1			Applied Biosystems Assay:					Mm00431811_m1				Applied Biosystems Assay:					Mm00433023_m1			Applied Biosystems Assay:					Mm00431811_m1
	time [h]	1	4	6	18	30			time [h]	1	4	6	18	30				time [h]	1	4	6	18	30			time [h]	1	4	6	18	30
	Mean	0.018475	0.34075	0.49305	-0.10206	-0.14697			Mean	1.563	1.2561	1.4325	1.3511	1.4805				Mean	-0.060707	-0.38354	-0.43769	-0.33789	-0.57258			Mean	1.2164	1.2475	1.1526	1.3943	1.4031
	Std	0.36828	0.18334	0.33582	0.19081	0.53577			Std	0.39497	0.29457	0.57396	0.32247	0.40377				Std	0.34077	0.18736	0.37009	0.39627	0.5279			Std	0.37241	0.37107	0.39467	0.41331	0.57881
	pVal	0.86322	5.9265e-06	7.3793e-05	0.085051	0.34983			pVal	2.2315e-10	1.9281e-10	1.3115e-07	1.7498e-10	7.1931e-10				pVal	0.54318	1.6548e-06	0.0006423	0.0081329	0.0013263			pVal	5.6249e-09	3.6244e-09	2.6413e-08	2.5382e-09	1.9746e-07
FLIPl	official full name:					CASP8 and FADD-like apoptosis regulator, long splice version		cIAP2	official full name:					baculoviral IAP repeat-containing 3			FLIPl	official full name:					CASP8 and FADD-like apoptosis regulator, long splice version		cIAP2	official full name:					baculoviral IAP repeat-containing 3
Cflar	NCBI gene ID:					12633		Birc3	NCBI gene ID:					12633			Cflar	NCBI gene ID:					12633		Birc3	NCBI gene ID:					12633
	Applied Biosystems Assay:					Mm01255578_m1			Applied Biosystems Assay:					Mm01168413_m1				Applied Biosystems Assay:					Mm01255578_m1			Applied Biosystems Assay:					Mm01168413_m1
	time [h]	1	4	6	18	30			time [h]	1	4	6	18	30				time [h]	1	4	6	18	30			time [h]	1	4	6	18	30
	Mean	0.24722	0.15541	0.6266	0.70235	0.85344			Mean	1.7714	1.2292	1.8353	1.862	1.955				Mean	-0.058029	0.13589	0.28446	0.55241	0.44244			Mean	1.2869	1.3021	1.3236	1.3957	1.3294
	Std	0.35311	0.19314	0.49461	0.22991	0.37319			Std	0.40715	0.37447	0.76413	0.44926	0.75024				Std	0.3293	0.27852	0.41346	0.26358	0.46415			Std	0.38217	0.39456	0.4432	0.3311	0.54889
	pVal	0.032022	0.0281	0.00041186	2.0347e-08	4.7379e-07			pVal	1.1164e-11	1.1577e-09	1.1866e-07	2.4359e-11	3.5719e-08				pVal	0.56887	0.13396	0.032441	2.8928e-06	0.0045613			pVal	7.6429e-10	1.0426e-09	4.8549e-09	2.0634e-11	1.0936e-07

## Sheet: Il1b mean
A20	A2m	Apaf1	Bad	Bak	Bax	Bcl2	Bcl2A1	Bclw	BclxL	Bid	Bmf	Bok	COX2	Casp3	Casp8	Casp9	Ctsb	Ctsl	Cxcl2	Egf	Egfr	FLIPl	FLIPs	Fas	FasL	Gadd45a	Hsp70	JNK1	JNK2	Mcl1	MyD88	Nfkbia	Nfkbiz	Noxa	Puma	Ripk1	Ripk2	Ripk3	Socs3	Survivin	Traf6	Urokinase	XIAP	cIAP1	cIAP2
4.12	-0.56596	0.16966	-0.55859	-0.30168	0.13444	-0.32156	0.64623	0.056386	-0.61836	0.5528	-1.6567	-0.14875	3.2441	-0.0004818	-0.2546	-0.47783	-0.21496	-0.0094049	10.681	-0.0022735	0.018475	0.24722	0.027131	1.1146	NaN	-0.65295	0.17154	0.013888	-0.19861	-0.33183	0.82016	3.3088	5.955	0.17651	-0.41898	-0.14135	3.6775	0.066012	0.58783	-0.3133	0.32144	2.0233	-0.062691	1.563	1.7714
1.8676	-0.63879	0.57599	-0.48496	0.28957	0.21763	-1.5964	0.8291	0.076953	-0.76367	1.9087	-0.8262	-0.20388	0.98749	0.23875	0.083314	-0.27253	-0.092983	-0.032993	8.3571	-0.78368	0.34075	0.15541	-0.14888	0.75632	NaN	0.14611	-0.34729	-0.0038361	-0.13679	-0.12568	0.80616	1.6658	1.3904	1.476	0.32597	0.20123	3.4493	-0.36543	-0.60754	-0.77424	0.031491	0.2429	-0.24132	1.2561	1.2292
2.8234	0.78336	1.0101	0.38274	0.4157	0.57651	-0.77152	2.0846	0.76979	-0.3001	1.7435	-0.51894	0.1102	2.7716	0.59977	0.37791	0.4485	0.27622	0.30293	10.371	1.019	0.49305	0.6266	0.4281	1.6246	NaN	0.84741	-0.035065	0.873	0.36867	0.74979	1.1968	2.4089	3.1379	2.1197	0.63929	0.58982	3.1967	1.0535	0.49119	0.47166	0.61477	0.39126	-0.05919	1.4325	1.8353
2.8175	0.68119	0.6438	0.24549	0.30114	0.60981	-1.0959	1.2903	0.77897	-0.025139	1.7359	-0.77203	-0.5797	1.2613	0.48347	0.010016	0.12278	0.88198	0.49238	9.3356	-0.41901	-0.10206	0.70235	0.58843	1.3496	NaN	1.3514	-0.39577	0.18009	0.11903	0.43481	1.0541	2.3951	1.9429	3.0446	0.68976	0.30215	2.009	0.71953	0.24679	-0.59704	0.54157	-1.096	-0.072051	1.3511	1.862
2.989	0.17498	0.92243	0.45008	0.44291	0.66875	-1.4331	2.5725	1.034	0.010399	1.7212	-1.3174	-0.35216	1.2077	0.62813	0.13237	0.27454	1.2096	0.79558	8.8629	0.77623	-0.14697	0.85344	0.70597	1.69	NaN	1.6728	-0.26243	0.20307	0.33704	0.48665	1.359	2.6996	2.1174	3.8286	1.2147	0.41865	1.9083	1.0641	0.22831	-0.72279	0.81351	-0.80547	0.17014	1.4805	1.955

## Sheet: Il1b std
A20	A2m	Apaf1	Bad	Bak	Bax	Bcl2	Bcl2A1	Bclw	BclxL	Bid	Bmf	Bok	COX2	Casp3	Casp8	Casp9	Ctsb	Ctsl	Cxcl2	Egf	Egfr	FLIPl	FLIPs	Fas	FasL	Gadd45a	Hsp70	JNK1	JNK2	Mcl1	MyD88	Nfkbia	Nfkbiz	Noxa	Puma	Ripk1	Ripk2	Ripk3	Socs3	Survivin	Traf6	Urokinase	XIAP	cIAP1	cIAP2
0.31762	1.8941	0.33383	0.32716	0.38069	0.22094	0.50762	0.6831	0.57152	0.32643	0.58895	0.69095	0.14077	0.88585	0.24538	0.40228	0.32255	0.27164	0.1365	1.5102	1.9115	0.36828	0.35311	0.33288	0.40258	NaN	0.7255	0.2644	0.70396	0.18595	0.49059	0.56453	0.43475	0.40322	0.72816	0.58942	0.22451	0.5934	0.4037	0.95077	0.42687	0.51471	0.54592	0.27988	0.39497	0.40715
0.40479	2.2773	0.25655	0.67025	0.29407	0.19129	0.90421	1.5644	0.67713	0.053008	0.22013	0.96601	0.559	1.2129	0.23033	0.29335	0.50269	0.32888	0.241	1.0733	1.2168	0.18334	0.19314	0.29508	0.38484	NaN	0.69062	0.46568	0.96665	0.18688	0.35903	0.30108	0.41988	0.45135	0.47759	0.44228	0.21723	0.49854	0.96373	0.57036	0.57081	0.34736	0.2452	0.35932	0.29457	0.37447
0.58828	1.8051	0.65047	0.71605	0.28992	0.26729	1.0069	1.2564	0.93503	0.19124	0.58414	1.2697	0.7087	1.4505	0.30809	0.37521	0.67243	0.28973	0.28014	1.4143	1.2876	0.33582	0.49461	0.46749	0.64381	NaN	0.68198	0.29615	1.1658	0.21935	0.59291	0.63086	0.51232	0.92323	1.46	0.9098	0.30728	0.90065	1.2036	1.0207	0.65718	0.96061	0.92595	0.37664	0.57396	0.76413
0.71393	1.3898	0.32095	0.41259	0.24263	0.28861	0.55504	0.96379	0.46332	0.22556	0.33218	0.80414	0.58834	1.2433	0.31736	0.2521	0.41709	0.43296	0.14055	3.0283	0.9102	0.19081	0.22991	0.38109	0.45861	NaN	0.63221	0.29408	0.40105	0.29677	0.36179	0.23239	0.38565	1.109	1.7858	0.6801	0.15503	0.74934	0.77513	0.62796	0.57345	0.52184	0.62795	0.41232	0.32247	0.44926
0.57659	1.1244	0.22046	0.78869	0.16641	0.42756	0.45273	1.064	0.5723	0.15479	0.40897	0.83908	0.22988	2.4456	0.53513	0.22872	0.29733	0.65033	0.42093	3.2981	1.1538	0.53577	0.37319	0.56109	0.69285	NaN	0.80737	0.41949	0.82322	0.3786	0.48399	0.44173	0.43964	1.5391	2.3355	0.66049	0.30749	0.84794	1.1865	1.0296	0.59905	0.50769	0.85247	0.44832	0.40377	0.75024

## Sheet: Il1b pval
A20	A2m	Apaf1	Bad	Bak	Bax	Bcl2	Bcl2A1	Bclw	BclxL	Bid	Bmf	Bok	COX2	Casp3	Casp8	Casp9	Ctsb	Ctsl	Cxcl2	Egf	Egfr	FLIPl	FLIPs	Fas	FasL	Gadd45a	Hsp70	JNK1	JNK2	Mcl1	MyD88	Nfkbia	Nfkbiz	Noxa	Puma	Ripk1	Ripk2	Ripk3	Socs3	Survivin	Traf6	Urokinase	XIAP	cIAP1	cIAP2
1.3924e-19	0.31246	0.11165	4.6134e-05	0.017689	0.099411	0.062144	0.017309	0.73918	3.4549e-06	0.004207	2.3443e-05	0.0087947	2.2653e-09	0.99533	0.043322	9.855e-05	0.028207	0.89234	4.7122e-15	0.99681	0.86322	0.032022	0.78418	4.5069e-08	NaN	0.0060805	0.051146	0.94633	0.0021511	0.035237	8.9556e-05	8.1236e-16	1.0735e-20	0.43174	0.023705	0.064953	4.0336e-14	0.60542	0.047139	0.02529	0.048707	3.9061e-10	0.44538	2.2315e-10	1.1164e-11
6.6308e-12	0.33511	1.2945e-06	0.02402	0.0059173	0.006478	1.1985e-05	0.094937	0.6995	1.2067e-18	1.4099e-16	0.030035	0.22455	0.017964	0.0065078	0.3513	0.078085	0.38487	0.71464	1.7379e-15	0.054209	5.9265e-06	0.0281	0.10491	5.7163e-06	NaN	0.47527	0.020385	0.98912	0.02459	0.2698	5.4273e-08	5.8441e-11	4.6863e-09	1.6969e-08	0.020483	0.010146	7.5492e-15	0.20663	0.0022664	0.00021442	0.77167	0.015551	0.030546	1.9281e-10	1.1577e-09
2.447e-12	0.14895	4.3037e-05	0.084275	0.00025898	3.9645e-06	0.017736	4.2263e-05	0.010288	4.3217e-05	4.7728e-09	0.23456	0.59585	6.4553e-06	7.7918e-06	0.0028715	0.032428	0.0091049	0.0061644	2.7731e-15	0.019927	7.3793e-05	0.00041186	0.0053164	8.8908e-08	NaN	0.0004501	0.70283	0.017497	2.0796e-05	0.00041882	3.5628e-06	3.1034e-12	6.3355e-10	8.7897e-05	0.024362	6.01e-06	3.4776e-10	0.0070085	0.11367	0.024172	0.039188	0.16439	0.58941	1.3115e-07	1.1866e-07
5.8703e-11	0.10824	3.583e-06	0.069064	0.0014004	4.0556e-06	6.0893e-06	0.00064738	2.1362e-05	0.70588	6.0444e-13	0.025062	0.0031635	0.0043711	0.00012506	0.89645	0.3278	2.7695e-06	1.2395e-06	3.0745e-09	0.18397	0.085051	2.0347e-08	4.844e-05	1.3883e-08	NaN	8.1539e-07	0.00034405	0.14905	0.1838	0.0010186	2.2665e-11	3.0529e-14	8.9007e-06	1.3003e-05	0.0023678	3.2909e-05	3.0985e-08	0.0051987	0.20249	0.0023165	0.0024628	1.5994e-05	0.54851	1.7498e-10	2.4359e-11
6.6721e-13	0.60154	1.7768e-10	0.065653	1.2e-06	6.678e-05	1.4458e-08	5.0852e-07	7.6138e-06	0.82374	2.0751e-11	0.00070892	0.00012441	0.10782	0.00088088	0.073403	0.0065176	5.6622e-06	1.1101e-05	2.4764e-08	0.047135	0.34983	4.7379e-07	0.00036612	1.3684e-07	NaN	1.1088e-06	0.048229	0.40272	0.0063085	0.0033291	4.1268e-09	3.428e-14	0.00013806	1.9862e-05	4.9609e-06	0.00029194	3.6938e-07	0.005965	0.45337	0.00064572	3.7801e-05	0.0046679	0.20051	7.1931e-10	3.5719e-08

## Sheet: Tnfa mean
A20	A2m	Apaf1	Bad	Bak	Bax	Bcl2	Bcl2A1	Bclw	BclxL	Bid	Bmf	Bok	COX2	Casp3	Casp8	Casp9	Ctsb	Ctsl	Cxcl2	Egf	Egfr	FLIPl	FLIPs	Fas	FasL	Gadd45a	Hsp70	JNK1	JNK2	Mcl1	MyD88	Nfkbia	Nfkbiz	Noxa	Puma	Ripk1	Ripk2	Ripk3	Socs3	Survivin	Traf6	Urokinase	XIAP	cIAP1	cIAP2
3.0653	0.24567	0.29361	-0.11999	-0.16227	0.33561	0.16998	2.0481	0.35432	-0.3365	0.5583	-0.64017	0.21883	1.3576	0.11445	0.031017	-0.017049	-0.13817	0.04213	8.6375	-0.090051	-0.060707	-0.058029	-0.01448	0.94207	NaN	-0.094426	-0.13899	0.67009	-0.11417	0.08749	0.61136	2.7177	1.471	0.1675	0.17884	-0.10975	2.5434	0.37172	-0.196	-0.23425	0.41481	0.57299	-0.025684	1.2164	1.2869
1.7546	0.56916	0.57678	-0.28391	0.26732	0.099434	-0.90615	1.9222	0.075263	-0.62569	1.4594	-1.7108	0.29709	0.27616	-0.13555	0.057612	-0.23086	-0.26543	-0.24016	6.1462	-1.1487	-0.38354	0.13589	0.16846	0.7518	NaN	0.38953	-0.27911	-0.064649	-0.069098	-0.048502	0.77326	2.1443	-0.12661	0.66312	0.61447	0.01615	2.4014	-0.22705	-1.0763	-0.29532	0.47729	0.14699	-0.19907	1.2475	1.3021
1.6124	0.34862	0.51333	-0.21758	0.14636	0.20622	-0.84301	1.0927	0.2485	-0.43018	1.2925	-1.1848	0.13355	0.64535	-0.051444	0.063004	-0.028292	-0.037742	0.040559	6.1965	-0.5155	-0.43769	0.28446	0.22837	0.77848	NaN	0.67567	-0.4366	-0.11195	0.10222	0.11703	0.79371	2.1107	-0.18331	0.28485	0.49799	0.076073	1.6302	-0.29903	-0.7886	-0.447	0.40728	-0.38126	-0.2292	1.1526	1.3236
2.1307	1.0885	0.69182	0.082076	0.31864	0.36736	-1.1175	1.684	0.61497	-0.12838	1.3629	-0.33966	0.16426	1.7946	0.31121	0.11089	0.29186	0.58726	0.37558	6.5942	0.33104	-0.33789	0.55241	0.5191	1.2032	NaN	1.1328	-0.33465	0.46172	0.1037	0.43514	0.75045	2.3424	0.76534	1.4099	0.63389	0.26831	1.2597	0.58699	0.017091	0.033043	0.68525	-0.53073	-0.048027	1.3943	1.3957
2.2935	0.51875	0.70444	0.16118	0.37815	0.30198	-0.96256	1.6103	0.67756	-0.17734	1.3013	-1.1325	0.10626	0.71764	0.35094	0.1272	0.063537	0.68526	0.39282	6.1174	0.65092	-0.57258	0.44244	0.359	1.3626	NaN	1.1954	-0.28453	0.24296	-0.054848	0.36659	0.83416	2.4564	0.77141	2.3002	0.84556	0.14303	1.1731	0.57777	-0.2279	-0.28759	0.54031	-0.85609	-0.12945	1.4031	1.3294

## Sheet: Tnfa std
A20	A2m	Apaf1	Bad	Bak	Bax	Bcl2	Bcl2A1	Bclw	BclxL	Bid	Bmf	Bok	COX2	Casp3	Casp8	Casp9	Ctsb	Ctsl	Cxcl2	Egf	Egfr	FLIPl	FLIPs	Fas	FasL	Gadd45a	Hsp70	JNK1	JNK2	Mcl1	MyD88	Nfkbia	Nfkbiz	Noxa	Puma	Ripk1	Ripk2	Ripk3	Socs3	Survivin	Traf6	Urokinase	XIAP	cIAP1	cIAP2
0.15163	1.2505	0.43433	0.47589	0.24718	0.23951	0.54435	0.83435	0.60227	0.22642	0.32447	0.74671	0.37044	0.44839	0.1555	0.25206	0.2603	0.38649	0.19267	1.7937	2.03	0.34077	0.3293	0.38731	0.2939	NaN	0.68662	0.3599	0.36105	0.17517	0.33906	0.26631	0.22325	0.4615	0.75528	0.6916	0.1367	0.67007	0.82643	0.26422	0.74957	0.44451	0.71767	0.29068	0.37241	0.38217
0.25073	0.94355	0.44131	0.48181	0.21566	0.31666	0.77765	0.52449	0.55863	0.19367	0.26945	0.62145	0.76797	1.5202	0.28989	0.29414	0.43461	0.48993	0.079728	1.6887	0.90542	0.18736	0.27852	0.46506	0.38975	NaN	0.80682	0.54997	0.48748	0.22925	0.37729	0.14477	0.26843	0.48533	0.72496	0.60804	0.3517	0.45359	0.98165	0.49007	0.24231	0.59141	0.72668	0.45869	0.37107	0.39456
0.19373	1.1446	0.58144	0.64092	0.24846	0.13402	0.21589	0.45943	0.42129	0.25126	0.16866	0.60346	0.70546	0.76785	0.34213	0.16177	0.34131	0.53612	0.24063	1.4289	0.65542	0.37009	0.41346	0.63373	0.49249	NaN	0.40362	0.73122	0.2895	0.346	0.38544	0.33935	0.28928	0.54542	0.48402	0.57639	0.47325	0.54333	0.89406	0.5653	0.73469	0.5362	1.058	0.57844	0.39467	0.4432
0.79984	1.3472	0.31695	0.61861	0.26237	0.18519	0.5399	0.85418	0.35276	0.26495	0.39251	0.95434	0.89343	1.74	0.39099	0.13723	0.37775	0.43479	0.21454	1.8143	0.84789	0.39627	0.26358	0.29802	0.50353	NaN	0.45755	0.31837	1.0683	0.28925	0.4666	0.261	0.29077	1.1901	1.5366	0.4133	0.25592	0.82354	0.97665	0.96132	0.65532	0.33667	0.7808	0.23686	0.41331	0.3311
1.0551	1.8221	0.44245	0.60105	0.26466	0.29634	0.55731	0.43444	0.56422	0.50468	0.56629	1.2792	1.0447	1.0035	0.38608	0.36197	0.31301	0.68798	0.47312	2.4636	1.0305	0.5279	0.46415	0.56139	0.60004	NaN	0.91646	0.24217	0.81287	0.35973	0.46781	0.4835	0.43125	1.1147	1.3888	0.60586	0.38161	0.73359	0.78719	0.39363	1.0777	0.26474	1.0296	0.32265	0.57881	0.54889

## Sheet: Tnfa pval
A20	A2m	Apaf1	Bad	Bak	Bax	Bcl2	Bcl2A1	Bclw	BclxL	Bid	Bmf	Bok	COX2	Casp3	Casp8	Casp9	Ctsb	Ctsl	Cxcl2	Egf	Egfr	FLIPl	FLIPs	Fas	FasL	Gadd45a	Hsp70	JNK1	JNK2	Mcl1	MyD88	Nfkbia	Nfkbiz	Noxa	Puma	Ripk1	Ripk2	Ripk3	Socs3	Survivin	Traf6	Urokinase	XIAP	cIAP1	cIAP2
9.1616e-22	0.50852	0.03481	0.41498	0.0604	0.00066328	0.33363	9.3166e-07	0.058396	7.2588e-05	1.3514e-05	0.04971	0.061841	2.7324e-06	0.075585	0.68751	0.83227	0.26202	0.59892	2.8731e-12	0.88216	0.54318	0.56887	0.89919	1.2294e-08	NaN	0.64128	0.21265	8.0057e-06	0.043567	0.41624	6.1284e-07	4.2535e-19	2.6828e-09	0.46967	0.37926	0.045228	1.4194e-10	0.13976	0.04782	0.29544	0.0058949	0.014731	0.76163	5.6249e-09	7.6429e-10
1.3568e-14	0.056623	0.00033114	0.066574	0.0018506	0.33691	0.0010729	4.1565e-08	0.65017	1.922e-09	3.9372e-13	9.2192e-06	0.19511	0.55603	0.15953	0.51758	0.085602	0.087551	0.00094153	3.184e-10	0.001304	1.6548e-06	0.13396	0.22618	7.0586e-06	NaN	0.11173	0.098028	0.65696	0.31861	0.67874	1.0953e-11	5.4216e-16	0.38666	0.0071483	0.0024741	0.87992	9.0379e-13	0.43436	1.0543e-06	0.0017665	0.013	0.50267	0.14592	3.6244e-09	1.0426e-09
1.6974e-15	0.3115	0.0071546	0.264	0.088618	0.0026057	5.5059e-08	3.4813e-05	0.063001	1.3443e-05	2.1261e-15	0.00045883	0.51929	0.027549	0.63289	0.24343	0.78302	0.81555	0.65311	2.2225e-11	0.049043	0.0006423	0.032441	0.22535	5.3085e-05	NaN	2.7431e-05	0.052897	0.22761	0.31975	0.33195	3.2394e-07	2.4102e-15	0.26497	0.083651	0.0076594	0.59006	7.4614e-09	0.26418	0.00019883	0.050445	0.018925	0.22981	0.18169	2.6413e-08	4.8549e-09
2.8497e-08	0.012276	1.1964e-06	0.6584	0.0014377	4.9163e-05	3.5451e-06	1.4489e-05	1.8773e-05	0.11091	4.9612e-10	0.34217	0.52949	0.0028321	0.01736	0.027425	0.017186	0.00031251	0.00026665	3.0247e-10	0.26581	0.0081329	2.8928e-06	1.3861e-05	2.5912e-07	NaN	1.3603e-07	0.0027195	0.1488	0.23295	0.0058404	2.4442e-08	4.2118e-16	0.03744	0.0051807	5.156e-05	0.0035218	5.123e-05	0.052345	0.9518	0.86466	3.4887e-06	0.032954	0.49046	2.5382e-09	2.0634e-11
5.1164e-07	0.3356	4.0727e-05	0.37652	0.00032279	0.0054515	3.069e-05	1.6271e-07	0.00065303	0.2348	2.3923e-07	0.015634	0.7264	0.040987	0.007902	0.24544	0.50546	0.0031508	0.014955	8.9363e-08	0.066318	0.0013263	0.0045613	0.039265	4.3079e-07	NaN	0.00025782	0.0015437	0.31296	0.6035	0.017094	1.3258e-05	1.27e-13	0.026539	1.9931e-05	0.00012755	0.22376	3.2517e-05	0.021606	0.083007	0.36516	5.9941e-06	0.01029	0.17837	1.9746e-07	1.0936e-07
