# Supplementary material for: IL-1β and TNFα Differentially Influence NF-κB Activity and FasL-Induced Apoptosis in Primary Murine Hepatocytes During LPS-Induced Inflammation
Source: Front Physiol. 2019 Feb 20;10:117. doi: 10.3389/fphys.2019.00117 (PMC6391654; doi:10.3389/fphys.2019.00117)
Supplement: Supplementary file 2 [file Data_Sheet_2.XLSX]

## Sheet: Gene Expression Data BMDM
Hepatocytes stimulated with supernatant from BMDMs
A20	official full name:						tumor necrosis factor, alpha-induced protein 3		FLIPs	official full name:						CASP8 and FADD-like apoptosis regulator, short splice version
Tnfaip3	NCBI gene ID:						21929		Cflar	NCBI gene ID:						12633
	Applied Biosystems Assay:						Mm00437121_m1			Applied Biosystems Assay:						Mm01261658_g1
	treatment	DMEM	DMEM + FasL	SUP	SUP-LPS	SUP + FasL	SUP-LPS + FasL			treatment	DMEM	DMEM + FasL	SUP	SUP-LPS	SUP + FasL	SUP-LPS + FasL
	Mean	0	0.19128	-0.5147	-0.49184	2.0596	1.211			Mean	0	-0.55627	-0.46499	-0.94159	-0.05617	-0.80993
	Std	0.11124	0.19377	0.41805	0.37564	0.49295	0.71813			Std	0.017102	0.42224	0.45388	0.15233	0.13472	0.30023
	pVal	NaN	0.029628	0.004622	0.0031951	1.5638e-08	0.00033265			pVal	NaN	0.0022706	0.011743	7.1838e-11	0.26158	2.4093e-06
A2m	official full name:						alpha-2-macroglobulin		Fas	official full name:						Fas (TNF receptor superfamily member 6)
	NCBI gene ID:						232345			NCBI gene ID:						14102
	Applied Biosystems Assay:						Mm00558642_m1			Applied Biosystems Assay:						Mm01204974_m1
	treatment	DMEM	DMEM + FasL	SUP	SUP-LPS	SUP + FasL	SUP-LPS + FasL			treatment	DMEM	DMEM + FasL	SUP	SUP-LPS	SUP + FasL	SUP-LPS + FasL
	Mean	0	-1.0496	-1.0498	-0.25808	0.23624	-0.68301			Mean	0	-1.6668	-0.58045	-1.4948	0.85544	-0.52819
	Std	0.75003	1.2262	1.0573	1.0548	1.4476	1.3528			Std	0.10294	1.0439	0.61097	0.77438	0.76718	1.0085
	pVal	NaN	0.057913	0.038018	0.58169	0.68813	0.23217			pVal	NaN	0.00050456	0.019038	9.1601e-05	0.0074407	0.16269
Apaf1	official full name:						apoptotic peptidase activating factor 1		FasL	official full name:						Fas ligand (TNF superfamily, member 6)
	NCBI gene ID:						11783			NCBI gene ID:						14103
	Applied Biosystems Assay:						Mm01223702_m1			Applied Biosystems Assay:						Mm00438864_m1
	treatment	DMEM	DMEM + FasL	SUP	SUP-LPS	SUP + FasL	SUP-LPS + FasL			treatment	DMEM	DMEM + FasL	SUP	SUP-LPS	SUP + FasL	SUP-LPS + FasL
	Mean	0	-0.59009	-0.37993	-0.56758	0.0019016	-0.49595			Mean	0	-1.522	NaN	-0.10892	NaN	NaN
	Std	0.031656	0.4966	0.58414	0.40819	0.26283	0.50443			Std	0.38325	0.4166	NaN	1.7135	NaN	NaN
	pVal	NaN	0.0047255	0.087539	0.0015368	0.98408	0.014883			pVal	NaN	0.010949	NaN	0.90395	NaN	NaN
Bad	official full name:						BCL2-associated agonist of cell death		Gadd45	official full name:						growth arrest and DNA-damage-inducible 45 alpha
	NCBI gene ID:						12015			NCBI gene ID:						13197
	Applied Biosystems Assay:						Mm00432042_m1			Applied Biosystems Assay:						Mm00432802_m1
	treatment	DMEM	DMEM + FasL	SUP	SUP-LPS	SUP + FasL	SUP-LPS + FasL			treatment	DMEM	DMEM + FasL	SUP	SUP-LPS	SUP + FasL	SUP-LPS + FasL
	Mean	0	-0.50846	-0.52099	-0.49445	0.068103	-0.19816			Mean	0	-1.2475	-0.47836	-1.2602	-0.21343	-1.5458
	Std	0.12289	0.77654	0.92662	0.59196	0.52846	0.49908			Std	0.046997	0.24382	0.4011	0.11079	0.25365	0.15415
	pVal	NaN	0.088741	0.13724	0.036427	0.72786	0.29391			pVal	NaN	1.039e-09	0.0047604	4.9802e-14	0.034607	1.6666e-13
Bak	official full name:						BCL2-antagonist/killer 1		Hsp70	official full name:						heat shock protein 1B
	NCBI gene ID:						12018		Hspa1b	NCBI gene ID:						15511
	Applied Biosystems Assay:						Mm00432045_m1			Applied Biosystems Assay:
	treatment	DMEM	DMEM + FasL	SUP	SUP-LPS	SUP + FasL	SUP-LPS + FasL			treatment	DMEM	DMEM + FasL	SUP	SUP-LPS	SUP + FasL	SUP-LPS + FasL
	Mean	0	0.046888	-0.12862	-0.29503	0.34943	0.13049			Mean	0	0.50931	-0.087936	0.19694	-0.16026	0.11207
	Std	0.15918	0.29742	0.23211	0.1847	0.23086	0.29036			Std	0.042189	0.49783	0.44762	0.208	0.1071	0.1851
	pVal	NaN	0.70014	0.21709	0.0041253	0.0033671	0.2838			pVal	NaN	0.012032	0.58886	0.019995	0.001487	0.11717
Bax	official full name:						BCL2-associated X protein		JNK1	official full name:						mitogen-activated protein kinase 8
	NCBI gene ID:						12028		Mapk8	NCBI gene ID:						26419
	Applied Biosystems Assay:						Mm00432051_m1		Jkamp1	Applied Biosystems Assay:						Mm01290228_m1
	treatment	DMEM	DMEM + FasL	SUP	SUP-LPS	SUP + FasL	SUP-LPS + FasL			treatment	DMEM	DMEM + FasL	SUP	SUP-LPS	SUP + FasL	SUP-LPS + FasL
	Mean	0	-1.0668	-0.31541	-1.0511	-0.054913	-0.8305			Mean	0	-0.95333	-0.81628	-0.7439	-0.77848	-0.95235
	Std	0.071376	0.25169	0.27408	0.15943	0.16979	0.16014			Std	0.1436	1.0616	1.2119	1.0862	0.62907	0.97754
	pVal	NaN	1.5524e-08	0.0070933	9.4641e-11	0.41324	2.2465e-09			pVal	NaN	0.024637	0.079379	0.075411	0.0042076	0.016391
Bcl2	official full name:						B cell leukemia/lymphoma 2		JNK2	official full name:						mitogen-activated protein kinase 9
	NCBI gene ID:						12043		Mapk9	NCBI gene ID:						26420
	Applied Biosystems Assay:						Mm00477631_m1			Applied Biosystems Assay:						Mm00444239_m1
	treatment	DMEM	DMEM + FasL	SUP	SUP-LPS	SUP + FasL	SUP-LPS + FasL			treatment	DMEM	DMEM + FasL	SUP	SUP-LPS	SUP + FasL	SUP-LPS + FasL
	Mean	0	-1.9643	-0.83811	-2.1338	-1.3945	-2.4531			Mean	0	-0.54195	-0.3703	-0.8329	-0.26556	-0.73206
	Std	0.13894	0.9252	0.71493	0.91004	0.3073	1.0838			Std	0.057219	0.36165	0.30548	0.11879	0.13797	0.31243
	pVal	NaN	3.6188e-05	0.0057567	1.2784e-05	1.3001e-08	1.7992e-05			pVal	NaN	0.00091427	0.0045779	4.9327e-11	0.00018438	1.359e-05
Bcl2A1	official full name:						B cell leukemia/lymphoma 2 related protein A1a		Mcl1	official full name:						myeloid cell leukemia sequence 1
	NCBI gene ID:						12044			NCBI gene ID:						17210
	Applied Biosystems Assay:						Mm03646861_mH			Applied Biosystems Assay:						Mm00725832_s1
	treatment	DMEM	DMEM + FasL	SUP	SUP-LPS	SUP + FasL	SUP-LPS + FasL			treatment	DMEM	DMEM + FasL	SUP	SUP-LPS	SUP + FasL	SUP-LPS + FasL
	Mean	0	-0.086324	-0.86688	0.16907	1.302	0.37149			Mean	0	-0.59203	-0.62929	-0.79594	-0.4417	-1.1813
	Std	0.34131	1.3274	1.879	2.0004	0.82746	1.2794			Std	0.10825	0.7284	0.72904	0.56343	0.33756	0.59711
	pVal	NaN	0.86116	0.22003	0.81712	0.0010527	0.44071			pVal	NaN	0.039241	0.029997	0.0015283	0.0033693	7.7399e-05
Bclw	official full name:						BCL2-like 2		MyD88	official full name:						myeloid differentiation primary response gene 88
Bcl2l2	NCBI gene ID:						12050			NCBI gene ID:						17874
	Applied Biosystems Assay:						Mm03053297_s1			Applied Biosystems Assay:						Mm00440338_m1
	treatment	DMEM	DMEM + FasL	SUP	SUP-LPS	SUP + FasL	SUP-LPS + FasL			treatment	DMEM	DMEM + FasL	SUP	SUP-LPS	SUP + FasL	SUP-LPS + FasL
	Mean	0	-0.76093	-0.77877	-0.91737	-0.28043	-0.90155			Mean	0	0.010487	-0.264	-0.3469	1.2961	0.78577
	Std	0.0915	0.42475	0.62076	0.37425	0.29493	0.51688			Std	0.056077	0.32508	0.33851	0.14326	0.14371	0.29889
	pVal	NaN	0.00021212	0.0034625	9.5524e-06	0.022298	0.00025353			pVal	NaN	0.92963	0.047154	1.717e-05	1.0269e-12	3.8596e-06
Bclxl	official full name:						BCL2-like 1		Nfkbia	official full name:						nuclear factor of kappa light polypeptide gene enhancer in B cells inhibitor, alpha
Bcl2l1	NCBI gene ID:						12048			NCBI gene ID:						18035
	Applied Biosystems Assay:						Mm00437783_m1			Applied Biosystems Assay:						Mm00477800_g1
	treatment	DMEM	DMEM + FasL	SUP	SUP-LPS	SUP + FasL	SUP-LPS + FasL			treatment	DMEM	DMEM + FasL	SUP	SUP-LPS	SUP + FasL	SUP-LPS + FasL
	Mean	0	-0.32885	-0.2839	-0.74688	-0.29999	-0.90416			Mean	0	0.81023	-0.40516	0.27631	2.4354	1.5395
	Std	0.027026	0.27026	0.28578	0.27761	0.27921	0.40523			Std	0.037185	0.55041	0.54601	0.41841	0.60837	0.83374
	pVal	NaN	0.0041076	0.014256	2.5742e-06	0.0090924	1.9656e-05			pVal	NaN	0.00097365	0.054945	0.083945	2.0119e-08	0.00013032
Bid	official full name:						BH3 interacting domain death agonist		Nfkbiz	official full name:						nuclear factor of kappa light polypeptide gene enhancer in B cells inhibitor, zeta
	NCBI gene ID:						12122			NCBI gene ID:						80859
	Applied Biosystems Assay:						Mm00432073_m1			Applied Biosystems Assay:						Mm00600522_m1
	treatment	DMEM	DMEM + FasL	SUP	SUP-LPS	SUP + FasL	SUP-LPS + FasL			treatment	DMEM	DMEM + FasL	SUP	SUP-LPS	SUP + FasL	SUP-LPS + FasL
	Mean	0	-0.40306	-0.43143	-0.77747	0.69529	-0.20507			Mean	0	0.069725	-0.20831	-0.12706	1.958	1.1017
	Std	0.028827	0.3617	0.37235	0.18149	0.11142	0.19469			Std	0.075143	0.50569	0.62962	0.42181	0.47105	0.46993
	pVal	NaN	0.0072068	0.0056143	9.6939e-09	8.9737e-11	0.010605			pVal	NaN	0.70548	0.36853	0.41569	1.4275e-08	1.2956e-05
Bmf	official full name:						BCL2 modifying factor		Noxa	official full name:						phorbol-12-myristate-13-acetate-induced protein 1
	NCBI gene ID:						171543		Pmaip1	NCBI gene ID:						58801
	Applied Biosystems Assay:						Mm00506773_m1			Applied Biosystems Assay:						Mm00451763_m1
	treatment	DMEM	DMEM + FasL	SUP	SUP-LPS	SUP + FasL	SUP-LPS + FasL			treatment	DMEM	DMEM + FasL	SUP	SUP-LPS	SUP + FasL	SUP-LPS + FasL
	Mean	0	-0.91641	-0.87877	-0.84114	-0.28635	-0.92838			Mean	0	-1.6499	-0.96152	-1.8538	-1.1183	-2.4348
	Std	0.36661	0.99677	1.0547	0.96628	0.80754	1.443			Std	0.134	0.3124	0.52428	0.42643	0.21375	0.47323
	pVal	NaN	0.028557	0.042957	0.037208	0.37657	0.099575			pVal	NaN	1.6334e-09	0.00018545	1.2517e-08	5.3184e-09	1.2614e-09
Bok	official full name:						BCL2-related ovarian killer		Puma	official full name:						BCL2 binding component 3
	NCBI gene ID:						51800		Bbc3	NCBI gene ID:						170770
	Applied Biosystems Assay:						Mm00479422_m1			Applied Biosystems Assay:						Mm00519268_m1
	treatment	DMEM	DMEM + FasL	SUP	SUP-LPS	SUP + FasL	SUP-LPS + FasL			treatment	DMEM	DMEM + FasL	SUP	SUP-LPS	SUP + FasL	SUP-LPS + FasL
	Mean	0	-0.43094	-0.57111	-0.43786	-0.55854	-0.30476			Mean	0	-1.7639	-0.92559	-1.8222	-0.75274	-2.0263
	Std	0.14167	0.62858	0.82123	0.6714	0.40144	0.67889			Std	0.017471	0.63051	0.5512	0.36511	0.31048	0.43867
	pVal	NaN	0.079409	0.073014	0.092649	0.0023262	0.23431			pVal	NaN	1.5629e-06	0.00031212	1.1507e-09	7.9788e-06	3.1483e-09
COX2	official full name:						prostaglandin-endoperoxide synthase 2		Ripk1	official full name:						receptor (TNFRSF)-interacting serine-threonine kinase 1
Ptgs2	NCBI gene ID:						19225			NCBI gene ID:						19766
	Applied Biosystems Assay:						Mm00478374_m1			Applied Biosystems Assay:						Mm00436354_m1
	treatment	DMEM	DMEM + FasL	SUP	SUP-LPS	SUP + FasL	SUP-LPS + FasL			treatment	DMEM	DMEM + FasL	SUP	SUP-LPS	SUP + FasL	SUP-LPS + FasL
	Mean	0	1.4801	-0.0063023	1.8237	1.1124	2.1102			Mean	0	0.11953	-0.18164	-0.12591	0.34843	-0.084285
	Std	0.11273	0.79197	1.2346	0.65747	0.36094	0.53507			Std	0.077608	0.32862	0.42519	0.13672	0.10389	0.26779
	pVal	NaN	0.00012668	0.98873	2.0298e-06	8.6403e-07	3.1244e-08			pVal	NaN	0.33367	0.25435	0.039886	2.476e-06	0.40693
Casp3	official full name:						caspase 3		Ripk2	official full name:						receptor (TNFRSF)-interacting serine-threonine kinase 2
	NCBI gene ID:						12367			NCBI gene ID:						192656
	Applied Biosystems Assay:						Mm00437838_m1			Applied Biosystems Assay:						Mm00446816_m1
	treatment	DMEM	DMEM + FasL	SUP	SUP-LPS	SUP + FasL	SUP-LPS + FasL			treatment	DMEM	DMEM + FasL	SUP	SUP-LPS	SUP + FasL	SUP-LPS + FasL
	Mean	0	-0.017564	-0.12694	-0.06097	0.65758	0.36679			Mean	0	-0.2612	-0.39441	-0.53124	1.2013	0.49927
	Std	0.090916	0.37373	0.39691	0.14871	0.21977	0.18471			Std	0.10795	0.5389	0.66468	0.27581	0.38199	0.56506
	pVal	NaN	0.89907	0.39279	0.33927	1.7828e-06	0.00018092			pVal	NaN	0.20026	0.11983	0.00016993	6.1763e-07	0.02779
Casp8	official full name:						caspase 8		Ripk3	official full name:						receptor (TNFRSF)-interacting serine-threonine kinase 3
	NCBI gene ID:						12370			NCBI gene ID:						56532
	Applied Biosystems Assay:						Mm00802247_m1			Applied Biosystems Assay:						Mm01319233_g1
	treatment	DMEM	DMEM + FasL	SUP	SUP-LPS	SUP + FasL	SUP-LPS + FasL			treatment	DMEM	DMEM + FasL	SUP	SUP-LPS	SUP + FasL	SUP-LPS + FasL
	Mean	0	-0.024552	-0.09726	-0.29837	-0.053994	-0.20752			Mean	0	-0.91918	-0.63061	-0.51287	0.20556	0.00083134
	Std	0.044258	0.3256	0.46456	0.2801	0.14981	0.3008			Std	0.20968	1.2139	1.1173	0.86837	0.41537	0.63858
	pVal	NaN	0.83567	0.56493	0.010016	0.34484	0.074051			pVal	NaN	0.053295	0.13898	0.12671	0.23195	0.99726
Casp9	official full name:						caspase 9		Socs3	official full name:						suppressor of cytokine signaling 3
	NCBI gene ID:						12371			NCBI gene ID:						12702
	Applied Biosystems Assay:						Mm00516563_m1			Applied Biosystems Assay:						Mm00545913_s1
	treatment	DMEM	DMEM + FasL	SUP	SUP-LPS	SUP + FasL	SUP-LPS + FasL			treatment	DMEM	DMEM + FasL	SUP	SUP-LPS	SUP + FasL	SUP-LPS + FasL
	Mean	0	-0.29719	-0.52702	-0.55826	-0.055473	-0.29571			Mean	0	1.5878	-0.28742	1.5577	4.11	3.3091
	Std	0.10827	0.42169	0.48185	0.2315	0.14687	0.53351			Std	0.21119	0.74028	0.659	0.45613	0.50785	0.71453
	pVal	NaN	0.074023	0.0092114	2.4e-05	0.40433	0.14673			pVal	NaN	4.3384e-05	0.25968	4.6554e-07	5.0804e-12	5.1871e-09
Ctsb	official full name:						cathepsin B		Survivin	official full name:						baculoviral IAP repeat-containing 5
	NCBI gene ID:						13030		Birc5	NCBI gene ID:						11799
	Applied Biosystems Assay:						Mm01310506_m1			Applied Biosystems Assay:						Mm00599749_m1
	treatment	DMEM	DMEM + FasL	SUP	SUP-LPS	SUP + FasL	SUP-LPS + FasL			treatment	DMEM	DMEM + FasL	SUP	SUP-LPS	SUP + FasL	SUP-LPS + FasL
	Mean	0	-0.55854	-0.33724	-0.76396	0.52183	-0.097888			Mean	0	-0.7322	-0.30897	-0.21388	0.14897	-0.15956
	Std	0.098162	0.45163	0.4572	0.24954	0.1887	0.16116			Std	0.10536	0.65013	0.65706	0.74113	0.52412	0.38768
	pVal	NaN	0.0041599	0.060702	1.2589e-06	6.884e-06	0.16441			pVal	NaN	0.0071703	0.21023	0.43255	0.44376	0.28018
Ctsl	official full name:						cathepsin L		Traf6	official full name:						TNF receptor-associated factor 6
	NCBI gene ID:						13039			NCBI gene ID:						22034
	Applied Biosystems Assay:						Mm00515597_m1			Applied Biosystems Assay:						Mm00493836_m1
	treatment	DMEM	DMEM + FasL	SUP	SUP-LPS	SUP + FasL	SUP-LPS + FasL			treatment	DMEM	DMEM + FasL	SUP	SUP-LPS	SUP + FasL	SUP-LPS + FasL
	Mean	0	-0.68929	-0.37263	-0.78958	-0.12595	-0.69493			Mean	0	-0.12207	-0.43655	-0.24717	-0.034785	-0.1441
	Std	0.048865	0.047969	0.11472	0.10736	0.26686	0.26472			Std	0.14993	0.60679	0.68635	0.49575	0.28528	0.54994
	pVal	NaN	8.5787e-14	7.18e-07	2.2592e-11	0.21025	3.8994e-06			pVal	NaN	0.58939	0.10066	0.19849	0.76465	0.48635
Cxcl2	official full name:						chemokine (C-X-C motif) ligand 2		Urokinase	official full name:						plasminogen activator, urokinase
	NCBI gene ID:						20310		Plau	NCBI gene ID:						18792
	Applied Biosystems Assay:						Mm00436450_m1			Applied Biosystems Assay:						Mm01274460_g1
	treatment	DMEM	DMEM + FasL	SUP	SUP-LPS	SUP + FasL	SUP-LPS + FasL			treatment	DMEM	DMEM + FasL	SUP	SUP-LPS	SUP + FasL	SUP-LPS + FasL
	Mean	0	1.2964	-1.8317	0.54295	5.5872	4.2478			Mean	0	0.45338	-0.69798	0.17636	-0.62077	0.46741
	Std	0.10887	1.8948	1.8512	1.8695	2.0829	2.4163			Std	0.16123	0.75216	0.88766	0.7777	0.56803	1.0358
	pVal	NaN	0.073854	0.014351	0.42591	2.5641e-06	0.00020665			pVal	NaN	0.11772	0.046105	0.54009	0.010064	0.22786
Egf	official full name:						epidermal growth factor		XIAP	official full name:						X-linked inhibitor of apoptosis
	NCBI gene ID:						13645			NCBI gene ID:						11798
	Applied Biosystems Assay:						Mm01316977_m1			Applied Biosystems Assay:						Mm01311594_mH
	treatment	DMEM	DMEM + FasL	SUP	SUP-LPS	SUP + FasL	SUP-LPS + FasL			treatment	DMEM	DMEM + FasL	SUP	SUP-LPS	SUP + FasL	SUP-LPS + FasL
	Mean	0	-2.0226	-1.7931	-2.1894	-0.28433	-1.4124			Mean	0	-0.57629	-0.20676	-0.64472	-0.34867	-0.66393
	Std	0.09463	0.61829	0.977	1.2942	0.83756	1.2466			Std	0.01716	0.36357	0.36436	0.28613	0.14466	0.25607
	pVal	NaN	2.7888e-07	0.00014301	0.00029777	0.35622	0.0064792			pVal	NaN	0.00052041	0.1312	1.7637e-05	9.0303e-06	3.8088e-06
Egfr	official full name:						epidermal growth factor receptor		cIAP1	official full name:						baculoviral IAP repeat-containing 2
	NCBI gene ID:						13649		Birc2	NCBI gene ID:						11797
	Applied Biosystems Assay:						Mm00433023_m1			Applied Biosystems Assay:						Mm00431811_m1
	treatment	DMEM	DMEM + FasL	SUP	SUP-LPS	SUP + FasL	SUP-LPS + FasL			treatment	DMEM	DMEM + FasL	SUP	SUP-LPS	SUP + FasL	SUP-LPS + FasL
	Mean	0	0.40267	-0.20536	-0.047771	0.26972	0.056297			Mean	0	-0.86318	-0.36225	-0.83658	0.47154	-0.48253
	Std	0.02685	0.34898	0.29408	0.18545	0.2045	0.36202			Std	0.14578	0.63419	0.62984	0.49622	0.62184	0.72053
	pVal	NaN	0.005767	0.06933	0.48275	0.0023833	0.66761			pVal	NaN	0.0021454	0.13532	0.00043246	0.05553	0.08454
FLIPl	official full name:						CASP8 and FADD-like apoptosis regulator, long splice version		cIAP2	official full name:						baculoviral IAP repeat-containing 3
Cflar	NCBI gene ID:						12633		Birc3	NCBI gene ID:						12633
	Applied Biosystems Assay:						Mm01255578_m1			Applied Biosystems Assay:						Mm01168413_m1
	treatment	DMEM	DMEM + FasL	SUP	SUP-LPS	SUP + FasL	SUP-LPS + FasL			treatment	DMEM	DMEM + FasL	SUP	SUP-LPS	SUP + FasL	SUP-LPS + FasL
	Mean	0	-0.0010278	-0.33386	-0.31458	0.49535	0.016828			Mean	0	-0.59115	-0.45954	-1.0676	0.82408	-0.33411
	Std	0.080657	0.26141	0.24826	0.12446	0.15723	0.17425			Std	0.039358	0.45399	0.44228	0.20415	0.28705	0.62407
	pVal	NaN	0.99167	0.0027992	3.2578e-05	1.5196e-06	0.80782			pVal	NaN	0.0025269	0.011031	7.7932e-10	1.2835e-06	0.15296

## Sheet: Info
Generation of supernatants from murine bone marrow-derived macrophages (BMDMs)
BMDMs were stimulated with 100 ng/ml LPS for 24 h or left untreated as control and supernatants were collected.
Treatment of primary murine hepatocytes
Primary murine hepatocytes were cultured on collagen and, after starvation, incubated with DMEM medium for 4 h that was also used for cultivation of BMDMs.
Then, treatment of hepatocytes differs according to the explanation below.
Abbreviation	Treatment
DMEM	DMEM medium for 18 h
DMEM + FasL	DMEM medium for 18 h, FasL (50 ng/ml) was added for the last 6 h
SUP	supernatant (unconditioned) from BMDMs for 18 h
SUP-LPS	supernatant (conditioned with 100 ng/ml LPS for 24 h) from BMDMs for 18 h
SUP + FasL	supernatant (unconditioned) from BMDMs for 18 h, FasL (50 ng/ml) was added for the last 6 h
SUP-LPS + FasL	supernatant (conditioned with 100 ng/ml LPS for 24 h) from BMDMs for 18 h, FasL (50 ng/ml) was added for the last 6 h
Gene expression
Gene expression was analyzed with the high-throughput Taqman Fluidigm system. Data is analyzed using the ddTC method, normalized to untreated controls (DMEM) and represent 8 independent experiments. Mean, standard deviation and p-value for differential expression compared to DMEM control is shown.

## Sheet: bmdm_mean
Treatment	A20	A2m	Apaf1	Bad	Bak	Bax	Bcl2	Bcl2A1	Bclw	BclxL	Bid	Bmf	Bok	COX2	Casp3	Casp8	Casp9	Ctsb	Ctsl	Cxcl2	Egf	Egfr	FLIPl	FLIPs	Fas	FasL	Gadd45a	Hsp70	JNK1	JNK2	Mcl1	MyD88	Nfkbia	Nfkbiz	Noxa	Puma	Ripk1	Ripk2	Ripk3	Socs3	Survivin	Traf6	Urokinase	XIAP	cIAP1	cIAP2
DMEM	0	0	0	0	0	0	0	0	0	0	0	0	0	0	0	0	0	0	0	0	0	0	0	0	0	0	0	0	0	0	0	0	0	0	0	0	0	0	0	0	0	0	0	0	0	0
DMEM + FasL	-0.59115	-0.59115	-0.59115	-0.59115	-0.59115	-0.59115	-0.59115	-0.59115	-0.59115	-0.59115	-0.59115	-0.59115	-0.59115	-0.59115	-0.59115	-0.59115	-0.59115	-0.59115	-0.59115	-0.59115	-0.59115	-0.59115	-0.59115	-0.59115	-0.59115	-0.59115	-0.59115	-0.59115	-0.59115	-0.59115	-0.59115	-0.59115	-0.59115	-0.59115	-0.59115	-0.59115	-0.59115	-0.59115	-0.59115	-0.59115	-0.59115	-0.59115	-0.59115	-0.59115	-0.59115	-0.59115
SUP	-0.45954	-0.45954	-0.45954	-0.45954	-0.45954	-0.45954	-0.45954	-0.45954	-0.45954	-0.45954	-0.45954	-0.45954	-0.45954	-0.45954	-0.45954	-0.45954	-0.45954	-0.45954	-0.45954	-0.45954	-0.45954	-0.45954	-0.45954	-0.45954	-0.45954	-0.45954	-0.45954	-0.45954	-0.45954	-0.45954	-0.45954	-0.45954	-0.45954	-0.45954	-0.45954	-0.45954	-0.45954	-0.45954	-0.45954	-0.45954	-0.45954	-0.45954	-0.45954	-0.45954	-0.45954	-0.45954
SUP-LPS	-1.0676	-1.0676	-1.0676	-1.0676	-1.0676	-1.0676	-1.0676	-1.0676	-1.0676	-1.0676	-1.0676	-1.0676	-1.0676	-1.0676	-1.0676	-1.0676	-1.0676	-1.0676	-1.0676	-1.0676	-1.0676	-1.0676	-1.0676	-1.0676	-1.0676	-1.0676	-1.0676	-1.0676	-1.0676	-1.0676	-1.0676	-1.0676	-1.0676	-1.0676	-1.0676	-1.0676	-1.0676	-1.0676	-1.0676	-1.0676	-1.0676	-1.0676	-1.0676	-1.0676	-1.0676	-1.0676
SUP + FasL	0.82408	0.82408	0.82408	0.82408	0.82408	0.82408	0.82408	0.82408	0.82408	0.82408	0.82408	0.82408	0.82408	0.82408	0.82408	0.82408	0.82408	0.82408	0.82408	0.82408	0.82408	0.82408	0.82408	0.82408	0.82408	0.82408	0.82408	0.82408	0.82408	0.82408	0.82408	0.82408	0.82408	0.82408	0.82408	0.82408	0.82408	0.82408	0.82408	0.82408	0.82408	0.82408	0.82408	0.82408	0.82408	0.82408
SUP-LPS + FasL	-0.33411	-0.33411	-0.33411	-0.33411	-0.33411	-0.33411	-0.33411	-0.33411	-0.33411	-0.33411	-0.33411	-0.33411	-0.33411	-0.33411	-0.33411	-0.33411	-0.33411	-0.33411	-0.33411	-0.33411	-0.33411	-0.33411	-0.33411	-0.33411	-0.33411	-0.33411	-0.33411	-0.33411	-0.33411	-0.33411	-0.33411	-0.33411	-0.33411	-0.33411	-0.33411	-0.33411	-0.33411	-0.33411	-0.33411	-0.33411	-0.33411	-0.33411	-0.33411	-0.33411	-0.33411	-0.33411

## Sheet: bmdm_std
Treatment	A20	A2m	Apaf1	Bad	Bak	Bax	Bcl2	Bcl2A1	Bclw	BclxL	Bid	Bmf	Bok	COX2	Casp3	Casp8	Casp9	Ctsb	Ctsl	Cxcl2	Egf	Egfr	FLIPl	FLIPs	Fas	FasL	Gadd45a	Hsp70	JNK1	JNK2	Mcl1	MyD88	Nfkbia	Nfkbiz	Noxa	Puma	Ripk1	Ripk2	Ripk3	Socs3	Survivin	Traf6	Urokinase	XIAP	cIAP1	cIAP2
DMEM	0.039358	0.039358	0.039358	0.039358	0.039358	0.039358	0.039358	0.039358	0.039358	0.039358	0.039358	0.039358	0.039358	0.039358	0.039358	0.039358	0.039358	0.039358	0.039358	0.039358	0.039358	0.039358	0.039358	0.039358	0.039358	0.039358	0.039358	0.039358	0.039358	0.039358	0.039358	0.039358	0.039358	0.039358	0.039358	0.039358	0.039358	0.039358	0.039358	0.039358	0.039358	0.039358	0.039358	0.039358	0.039358	0.039358
DMEM + FasL	0.45399	0.45399	0.45399	0.45399	0.45399	0.45399	0.45399	0.45399	0.45399	0.45399	0.45399	0.45399	0.45399	0.45399	0.45399	0.45399	0.45399	0.45399	0.45399	0.45399	0.45399	0.45399	0.45399	0.45399	0.45399	0.45399	0.45399	0.45399	0.45399	0.45399	0.45399	0.45399	0.45399	0.45399	0.45399	0.45399	0.45399	0.45399	0.45399	0.45399	0.45399	0.45399	0.45399	0.45399	0.45399	0.45399
SUP	0.44228	0.44228	0.44228	0.44228	0.44228	0.44228	0.44228	0.44228	0.44228	0.44228	0.44228	0.44228	0.44228	0.44228	0.44228	0.44228	0.44228	0.44228	0.44228	0.44228	0.44228	0.44228	0.44228	0.44228	0.44228	0.44228	0.44228	0.44228	0.44228	0.44228	0.44228	0.44228	0.44228	0.44228	0.44228	0.44228	0.44228	0.44228	0.44228	0.44228	0.44228	0.44228	0.44228	0.44228	0.44228	0.44228
SUP-LPS	0.20415	0.20415	0.20415	0.20415	0.20415	0.20415	0.20415	0.20415	0.20415	0.20415	0.20415	0.20415	0.20415	0.20415	0.20415	0.20415	0.20415	0.20415	0.20415	0.20415	0.20415	0.20415	0.20415	0.20415	0.20415	0.20415	0.20415	0.20415	0.20415	0.20415	0.20415	0.20415	0.20415	0.20415	0.20415	0.20415	0.20415	0.20415	0.20415	0.20415	0.20415	0.20415	0.20415	0.20415	0.20415	0.20415
SUP + FasL	0.28705	0.28705	0.28705	0.28705	0.28705	0.28705	0.28705	0.28705	0.28705	0.28705	0.28705	0.28705	0.28705	0.28705	0.28705	0.28705	0.28705	0.28705	0.28705	0.28705	0.28705	0.28705	0.28705	0.28705	0.28705	0.28705	0.28705	0.28705	0.28705	0.28705	0.28705	0.28705	0.28705	0.28705	0.28705	0.28705	0.28705	0.28705	0.28705	0.28705	0.28705	0.28705	0.28705	0.28705	0.28705	0.28705
SUP-LPS + FasL	0.62407	0.62407	0.62407	0.62407	0.62407	0.62407	0.62407	0.62407	0.62407	0.62407	0.62407	0.62407	0.62407	0.62407	0.62407	0.62407	0.62407	0.62407	0.62407	0.62407	0.62407	0.62407	0.62407	0.62407	0.62407	0.62407	0.62407	0.62407	0.62407	0.62407	0.62407	0.62407	0.62407	0.62407	0.62407	0.62407	0.62407	0.62407	0.62407	0.62407	0.62407	0.62407	0.62407	0.62407	0.62407	0.62407

## Sheet: bmdm_pval
Treatment	A20	A2m	Apaf1	Bad	Bak	Bax	Bcl2	Bcl2A1	Bclw	BclxL	Bid	Bmf	Bok	COX2	Casp3	Casp8	Casp9	Ctsb	Ctsl	Cxcl2	Egf	Egfr	FLIPl	FLIPs	Fas	FasL	Gadd45a	Hsp70	JNK1	JNK2	Mcl1	MyD88	Nfkbia	Nfkbiz	Noxa	Puma	Ripk1	Ripk2	Ripk3	Socs3	Survivin	Traf6	Urokinase	XIAP	cIAP1	cIAP2
DMEM	NaN	NaN	NaN	NaN	NaN	NaN	NaN	NaN	NaN	NaN	NaN	NaN	NaN	NaN	NaN	NaN	NaN	NaN	NaN	NaN	NaN	NaN	NaN	NaN	NaN	NaN	NaN	NaN	NaN	NaN	NaN	NaN	NaN	NaN	NaN	NaN	NaN	NaN	NaN	NaN	NaN	NaN	NaN	NaN	NaN	NaN
DMEM + FasL	0.0025269	0.0025269	0.0025269	0.0025269	0.0025269	0.0025269	0.0025269	0.0025269	0.0025269	0.0025269	0.0025269	0.0025269	0.0025269	0.0025269	0.0025269	0.0025269	0.0025269	0.0025269	0.0025269	0.0025269	0.0025269	0.0025269	0.0025269	0.0025269	0.0025269	0.0025269	0.0025269	0.0025269	0.0025269	0.0025269	0.0025269	0.0025269	0.0025269	0.0025269	0.0025269	0.0025269	0.0025269	0.0025269	0.0025269	0.0025269	0.0025269	0.0025269	0.0025269	0.0025269	0.0025269	0.0025269
SUP	0.011031	0.011031	0.011031	0.011031	0.011031	0.011031	0.011031	0.011031	0.011031	0.011031	0.011031	0.011031	0.011031	0.011031	0.011031	0.011031	0.011031	0.011031	0.011031	0.011031	0.011031	0.011031	0.011031	0.011031	0.011031	0.011031	0.011031	0.011031	0.011031	0.011031	0.011031	0.011031	0.011031	0.011031	0.011031	0.011031	0.011031	0.011031	0.011031	0.011031	0.011031	0.011031	0.011031	0.011031	0.011031	0.011031
SUP-LPS	7.7932e-10	7.7932e-10	7.7932e-10	7.7932e-10	7.7932e-10	7.7932e-10	7.7932e-10	7.7932e-10	7.7932e-10	7.7932e-10	7.7932e-10	7.7932e-10	7.7932e-10	7.7932e-10	7.7932e-10	7.7932e-10	7.7932e-10	7.7932e-10	7.7932e-10	7.7932e-10	7.7932e-10	7.7932e-10	7.7932e-10	7.7932e-10	7.7932e-10	7.7932e-10	7.7932e-10	7.7932e-10	7.7932e-10	7.7932e-10	7.7932e-10	7.7932e-10	7.7932e-10	7.7932e-10	7.7932e-10	7.7932e-10	7.7932e-10	7.7932e-10	7.7932e-10	7.7932e-10	7.7932e-10	7.7932e-10	7.7932e-10	7.7932e-10	7.7932e-10	7.7932e-10
SUP + FasL	1.2835e-06	1.2835e-06	1.2835e-06	1.2835e-06	1.2835e-06	1.2835e-06	1.2835e-06	1.2835e-06	1.2835e-06	1.2835e-06	1.2835e-06	1.2835e-06	1.2835e-06	1.2835e-06	1.2835e-06	1.2835e-06	1.2835e-06	1.2835e-06	1.2835e-06	1.2835e-06	1.2835e-06	1.2835e-06	1.2835e-06	1.2835e-06	1.2835e-06	1.2835e-06	1.2835e-06	1.2835e-06	1.2835e-06	1.2835e-06	1.2835e-06	1.2835e-06	1.2835e-06	1.2835e-06	1.2835e-06	1.2835e-06	1.2835e-06	1.2835e-06	1.2835e-06	1.2835e-06	1.2835e-06	1.2835e-06	1.2835e-06	1.2835e-06	1.2835e-06	1.2835e-06
SUP-LPS + FasL	0.15296	0.15296	0.15296	0.15296	0.15296	0.15296	0.15296	0.15296	0.15296	0.15296	0.15296	0.15296	0.15296	0.15296	0.15296	0.15296	0.15296	0.15296	0.15296	0.15296	0.15296	0.15296	0.15296	0.15296	0.15296	0.15296	0.15296	0.15296	0.15296	0.15296	0.15296	0.15296	0.15296	0.15296	0.15296	0.15296	0.15296	0.15296	0.15296	0.15296	0.15296	0.15296	0.15296	0.15296	0.15296	0.15296
